# Supplementary material for: Automation in vitrification and thawing of mouse oocytes and embryos
Source: Front Cell Dev Biol. 2023 Dec 21;11:1330684. doi: 10.3389/fcell.2023.1330684 (PMC10764471; doi:10.3389/fcell.2023.1330684)
Supplement: Supplementary file 1 [file Table2.XLSX]

## Sheet: Table S2
Supplementary Table S2. Raw Data for Osmolality of Collected VS Sample at Different Dilutions for Calculating Fitting Curves (mOsm/Kg).
Dilution Times	Collected VS Sample 1	Collected VS Sample 2	Collected VS Sample 3
0.2	1275	1250	1262
0.1	790	783	789
0.0666667	619	630	632
0.05	541	549	549
0	311	308	310
Equations of Fittig Curves	y = 4853x + 299.5	y = 4709x + 308.4	y = 4768x + 307.9
Osmolality( when x=1)	5152.5	5017.4	5075.9
Notes: The collected VS samples are diluted by using WS2 with different times; When the dilution times equals to 0.00, tthe measured solution specifically refers to WS2.
