# Supplementary material for: Automation in vitrification and thawing of mouse oocytes and embryos
Source: Front Cell Dev Biol. 2023 Dec 21;11:1330684. doi: 10.3389/fcell.2023.1330684 (PMC10764471; doi:10.3389/fcell.2023.1330684)
Supplement: Supplementary file 2 [file Table3.XLSX]

## Sheet: Table S3
	Supplementary Table S3. Raw Data on Osmolalities of Fresh Solutions and the Collected Samples from Cryo-handles During Simulated Vitrification and Thawing (mOsm/Kg)
	Group	Testing Repetitions	Typyes of Vitrification and Thawing Solutions
			ES	VS*	TS	DS	WS1	WS2
	VS Solution	1	2348	5138.83	1288	740	309	308
		2	2364	5015.08	1281	736	308	310
		3	2352	5085.11	1284	760	310	311
		Mean	2354.67	5079.67	1284.33	745.333	309	309.667
		SD	8.32666	62.0539	3.51188	12.8582	1	1.52753
	Collected VS Solution	1	2360	5152.5	1290	740	311	310
		2	2348	5017.4	1284	746	309	311
		3	2368	5075.9	1284	740	311	310
		Mean	2358.67	5081.93	1286	742	310.333	310.333
		SD	10.0664	67.7518	3.4641	3.4641	1.1547	0.57735
	*Values of this coloum are obtained from Supplementary Tables S1 and S2.
