# Supplementary material for: Automation in vitrification and thawing of mouse oocytes and embryos
Source: Front Cell Dev Biol. 2023 Dec 21;11:1330684. doi: 10.3389/fcell.2023.1330684 (PMC10764471; doi:10.3389/fcell.2023.1330684)
Supplement: Supplementary file 3 [file Table6.XLSX]

## Sheet: Table S5
Supplementary Table S5. Raw Data on ICSI Results and Embryo Development
Replication	Fresh Oocyte(Control)	Survival (Frozen)		Survival (ICSI)			Fertilization			～8- Cell Embryo			Survival Rates (ICSI)			Fertilization Rates			Rates of ～8- Cell Embryos
		Manual	AVTS	Fresh Oocyte	Manual	AVTS	Fresh Oocyte	Manual	AVTS	Fresh Oocyte	Manual	AVTS	Fresh Oocyte	Manual	AVTS	Fresh Oocyte	Manual	AVTS	Fresh Oocyte	Manual	AVTS
1	15	15	14	14	12	12	12	9	10	10	7	7	0.933333	0.8	0.857143	0.857143	0.75	0.833333	0.833333	0.777778	0.7
2	18	14	18	17	13	17	14	11	14	11	8	10	0.944444	0.928571	0.944444	0.823529	0.846154	0.823529	0.785714	0.727273	0.714286
3	15	12	11	15	10	11	14	8	10	10	7	8	1	0.833333	1	0.933333	0.8	0.909091	0.714286	0.875	0.8
4	13	20	18	13	17	16	12	15	14	9	12	10	1	0.85	0.888889	0.923077	0.882353	0.875	0.75	0.8	0.714286
5	19	24	24	18	22	21	17	20	18	15	14	15	0.947368	0.916667	0.875	0.944444	0.909091	0.857143	0.882353	0.7	0.833333
6	20	9	9	19	8	9	17	7	8	15	5	7	0.95	0.888889	1	0.894737	0.875	0.888889	0.882353	0.714286	0.875
										Mean			0.962524	0.869577	0.927579	0.896044	0.843766	0.864498	0.808007	0.765723	0.772817
										SD			0.0295784	0.0502166	0.0632404	0.0474073	0.0590679	0.0328557	0.0697732	0.0658869	0.0734801
