# Supplementary material for: Automation in vitrification and thawing of mouse oocytes and embryos
Source: Front Cell Dev Biol. 2023 Dec 21;11:1330684. doi: 10.3389/fcell.2023.1330684 (PMC10764471; doi:10.3389/fcell.2023.1330684)
Supplement: Supplementary file 4 [file Table4.XLSX]

## Sheet: Sheet1
Supplementary Table S4. Raw Data on Temperature Changes During Cooling and Thawing Stage.
Temperature Recording Stages	Holding Stage at Room Temperature																											Cooling Stage in LN2								Cryostorage Stage in LN2
Time Point of Temperature Recording (ms)	24	121	203	296	390	496	602	697	789	902	1012	1099	1123	1289	1413	1496	1602	1679	1811	1899	2004	2098	2202	2300	2399	2501	2597	2703	2812	2995	3002	3111	3202	3294	3401	3496	3603	3713	3802	3899	4001	4095	4201	4312	4390	4501	4612	4694	4801
Temperature (℃)	25.1	25.01	25.02	25.1	25.08	25.11	25.01	25.12	25.18	25.06	25.13	25	24.99	25.02	25.07	24.98	25.1	25.01	25.02	25	24.99	24.96	25.1	25	25.02	25	24.99	-110.34	-110.95	-111.42	-156.7	-156.99	-157.03	-157.1	-193.4	-193.89	-195.22	-195.45	-195.87	-195.69	-196.01	-195.99	-195.89	-195.96	-196	-195.95	-196.02	-195.79	-196.01
[truncated: 17 more columns]
