# Supplementary material for: Automation in vitrification and thawing of mouse oocytes and embryos
Source: Front Cell Dev Biol. 2023 Dec 21;11:1330684. doi: 10.3389/fcell.2023.1330684 (PMC10764471; doi:10.3389/fcell.2023.1330684)
Supplement: Supplementary file 5 [file Table1.XLSX]

## Sheet: Table S1
Supplementary Table S1. Raw Data on Osmolality of VS Solution at Different Dilutions for Calculating Fitting Curves (mOsm/Kg).
Dilution Times*	VS Solution 1	VS Solution 2	VS Solution 3
0.2	1273	1249	1264
0.1	789	782	788
0.0666667	621	631	628
0.05	543	546	550
0	311	308	310
Equations of Fittig Curves	y = 4837.8x + 301.03	y = 4707.3x + 307.78	y = 4778.5x + 306.61
Osmolality( when x=1)	5138.83	5015.08	5085.11
*Notes: VS solutions are diluted by using WS2 with different times; When the dilution times equals to 0.00, tthe measured solution specifically refers to WS2.
