# Supplementary material for: Automation in vitrification and thawing of mouse oocytes and embryos
Source: Front Cell Dev Biol. 2023 Dec 21;11:1330684. doi: 10.3389/fcell.2023.1330684 (PMC10764471; doi:10.3389/fcell.2023.1330684)
Supplement: Supplementary file 6 [file Table5.XLSX]

## Sheet: Table S4
Supplementary Table S4. Raw Data on Thawing Results of Frozen Oocytes
Replication	Amount of Frozen Oocyte		Recovered Oocyte		Survival Oocyte		Recovery Rates		Survival Rates
	Manual	AVTS	Manual	AVTS	Manual	AVTS	Manual	AVTS	Manual	AVTS
1	16	14	15	14	15	14	0.9375	1	0.9375	1
2	15	19	14	18	14	18	0.933333	0.947368	0.933333	0.947368
3	13	12	12	11	12	11	0.923077	0.916667	0.923077	0.916667
4	21	19	20	18	20	18	0.952381	0.947368	0.952381	0.947368
5	25	24	24	24	24	24	0.96	1	0.96	1
6	11	10	10	10	9	9	0.909091	1	0.818182	0.9
					Mean		0.935897	0.968567	0.920746	0.951901
					SD		0.0186801	0.0362119	0.0519724	0.0414808
