# Supplementary material for: Automation in vitrification and thawing of mouse oocytes and embryos
Source: Front Cell Dev Biol. 2023 Dec 21;11:1330684. doi: 10.3389/fcell.2023.1330684 (PMC10764471; doi:10.3389/fcell.2023.1330684)
Supplement: Supplementary file 7 [file Table7.XLSX]

## Sheet: Table S6
Supplementary Table S6. Raw Data on Thawing Results and Subsequent Development of Refrozen Cleavage Embryos
Replication	～8- cell embryo		Survival		Blastocyst		Hatching	Hatching(%)	Survival Rates		Rates of Blastocyst		Rates of Hatching Blastocyst
	Manual	AVTS	Manual	AVTS	Manual	AVTS	Manual	AVTS	Manual	AVTS	Manual	AVTS	Manual	AVTS
1	7	7	7	7	6	6	5	5	1	1	0.857143	0.857143	0.714286	0.714286
2	8	10	8	9	7	7	5	6	1	0.9	0.875	0.777778	0.625	0.666667
3	7	8	7	8	5	7	5	6	1	1	0.714286	0.875	0.714286	0.75
4	12	10	12	10	10	8	9	7	1	1	0.833333	0.8	0.75	0.7
5	14	15	13	15	10	13	9	11	0.928571	1	0.769231	0.866667	0.692308	0.733333
6	5	7	5	7	4	6	3	5	1	1	0.8	0.857143	0.6	0.714286
							Mean		0.988095	0.983333	0.808165	0.838955	0.682647	0.713095
							SD		0.0291606	0.0408248	0.0598248	0.0399723	0.0579404	0.0286408
